# Supplementary material for: Ultrasonography Assessment of Neck Anatomy for Prediction of Difficult Mask Ventilation in Obese Patients: A Prospective Observational Study
Source: Diagnostics (Basel). 2025 Jun 25;15(13):1615. doi: 10.3390/diagnostics15131615 (PMC12248650; doi:10.3390/diagnostics15131615)
Supplement: Supplementary file 1 [file diagnostics-15-01615-s001.zip]

Archive with 1 entries (1 files):
- diagnostics-3576973-supplementary.pdf
